# Supplementary material for: Genome-Wide Association Studies Reveal Susceptibility Loci for Digital Dermatitis in Holstein Cattle
Source: Animals (Basel). 2020 Oct 31;10(11):2009. doi: 10.3390/ani10112009 (PMC7693332; doi:10.3390/ani10112009)
Supplement: Supplementary file 1 [file animals-10-02009-s001.zip]

Archive with 4 entries (4 files):
- animals-959768-supplementary/figures/DD_manuscript_supp_figs_2020-10-20.zip
- __MACOSX/animals-959768-supplementary/figures/._DD_manuscript_supp_figs_2020-10-20.zip
- DD_manuscript_supp_tables_2020-10-30_final.xlsx
- __MACOSX/._DD_manuscript_supp_tables_2020-10-30_final.xlsx
