# Supplementary material for: Genome-Wide Association Studies Reveal Susceptibility Loci for Digital Dermatitis in Holstein Cattle
Source: Animals (Basel). 2020 Oct 31;10(11):2009. doi: 10.3390/ani10112009 (PMC7693332; doi:10.3390/ani10112009)
Supplement: Supplementary file 1 [file animals-10-02009-s001.zip › DD_manuscript_supp_tables_2020-10-30_final.xlsx]

## Sheet: S1. LMM-recur SNPs and QTL
Supplementary Table 1. Suggestive SNPs detected from the linear mixed model genome-wide association analysis using recurrent phenotypes and their defined QTL
				Minor allele count			MAF1
SNP ID	BTA	SNP position (bp)	Minor/major allele	Cases (2n = 174)	Controls (2n = 258)		Cases	Controls	Effect size (SE)	P		QTL start position (bp)	QTL end position (bp)	QTL size (kb)
BTA-47853-no-rs	2	63365256	A/G	55	64		0.4365	0.2481	0.162 (0.035)	3.44042e-06	†	60971364	63389576	2418.21
BovineHD0200019142	2	65836042	G/A	28	32		0.2222	0.124	0.209 (0.043)	1.40971e-06	†	65836042	66217730	381.688
BovineHD0200019232	2	66174899	C/T	38	61		0.3065	0.2364	0.158 (0.035)	6.239e-06	†	65836042	66217730	381.688
BovineHD0200019233	2	66176163	T/C	38	61		0.3065	0.2364	0.158 (0.035)	6.239e-06	†	65836042	66217730	381.688
BovineHD0200019242	2	66188926	C/T	39	56		0.3095	0.2171	0.162 (0.035)	5.23055e-06	†	65836042	66217730	381.688
1 MAF = minor allele frequency
† = genome-wide suggestive significance

## Sheet: S2. Candidate genes
Supplementary Table 2. Candidate genes and their associated phenotypes
Phenotype	BTA	QTL start position (bp)	QTL end position (bp)	QTL size (kb)	Gene start	Gene end	Gene length	Gene symbol	Gene description	Phenotype associated with mutations in gene
Binary	2	60971364	63389576	2418.21	61250149	61253862	3714	CXCR4	chemokine (C-X-C motif) receptor 4	abnormal angiogenesis
Binary	2	60971364	63389576	2418.21	61250149	61253862	3714	CXCR4	chemokine (C-X-C motif) receptor 4	abnormal B cell differentiation
Binary	2	60971364	63389576	2418.21	61250149	61253862	3714	CXCR4	chemokine (C-X-C motif) receptor 4	abnormal B cell physiology
Binary	2	60971364	63389576	2418.21	61250149	61253862	3714	CXCR4	chemokine (C-X-C motif) receptor 4	abnormal CD4-positive, alpha beta T cell number
Binary	2	60971364	63389576	2418.21	61250149	61253862	3714	CXCR4	chemokine (C-X-C motif) receptor 4	abnormal immune system cell morphology
Binary	2	60971364	63389576	2418.21	61250149	61253862	3714	CXCR4	chemokine (C-X-C motif) receptor 4	abnormal immune system morphology
Binary	2	60971364	63389576	2418.21	61250149	61253862	3714	CXCR4	chemokine (C-X-C motif) receptor 4	abnormal immune system organ morphology
Binary	2	60971364	63389576	2418.21	61250149	61253862	3714	CXCR4	chemokine (C-X-C motif) receptor 4	abnormal immune system physiology
Binary	2	60971364	63389576	2418.21	61250149	61253862	3714	CXCR4	chemokine (C-X-C motif) receptor 4	abnormal leukocyte migration
Binary	2	60971364	63389576	2418.21	61250149	61253862	3714	CXCR4	chemokine (C-X-C motif) receptor 4	abnormal leukopoiesis
Binary	2	60971364	63389576	2418.21	61250149	61253862	3714	CXCR4	chemokine (C-X-C motif) receptor 4	abnormal lymph node B cell domain morphology
Binary	2	60971364	63389576	2418.21	61250149	61253862	3714	CXCR4	chemokine (C-X-C motif) receptor 4	abnormal lymph node morphology
Binary	2	60971364	63389576	2418.21	61250149	61253862	3714	CXCR4	chemokine (C-X-C motif) receptor 4	abnormal lymphopoiesis
Binary	2	60971364	63389576	2418.21	61250149	61253862	3714	CXCR4	chemokine (C-X-C motif) receptor 4	abnormal macrophage cell number
Binary	2	60971364	63389576	2418.21	61250149	61253862	3714	CXCR4	chemokine (C-X-C motif) receptor 4	abnormal neutrophil morphology
Binary	2	60971364	63389576	2418.21	61250149	61253862	3714	CXCR4	chemokine (C-X-C motif) receptor 4	abnormal NK cell physiology
Binary	2	60971364	63389576	2418.21	61250149	61253862	3714	CXCR4	chemokine (C-X-C motif) receptor 4	abnormal Peyer's patch follicle morphology
Binary	2	60971364	63389576	2418.21	61250149	61253862	3714	CXCR4	chemokine (C-X-C motif) receptor 4	abnormal primordial germ cell migration
Binary	2	60971364	63389576	2418.21	61250149	61253862	3714	CXCR4	chemokine (C-X-C motif) receptor 4	abnormal spleen morphology
Binary	2	60971364	63389576	2418.21	61250149	61253862	3714	CXCR4	chemokine (C-X-C motif) receptor 4	abnormal spleen white pulp morphology
Binary	2	60971364	63389576	2418.21	61250149	61253862	3714	CXCR4	chemokine (C-X-C motif) receptor 4	abnormal T cell differentiation
Binary	2	60971364	63389576	2418.21	61250149	61253862	3714	CXCR4	chemokine (C-X-C motif) receptor 4	abnormal thymus morphology
Binary	2	60971364	63389576	2418.21	61250149	61253862	3714	CXCR4	chemokine (C-X-C motif) receptor 4	decreased B cell apoptosis
Binary	2	60971364	63389576	2418.21	61250149	61253862	3714	CXCR4	chemokine (C-X-C motif) receptor 4	decreased B cell number
Binary	2	60971364	63389576	2418.21	61250149	61253862	3714	CXCR4	chemokine (C-X-C motif) receptor 4	decreased B-1 B cell number
Binary	2	60971364	63389576	2418.21	61250149	61253862	3714	CXCR4	chemokine (C-X-C motif) receptor 4	decreased B-2 B cell number
Binary	2	60971364	63389576	2418.21	61250149	61253862	3714	CXCR4	chemokine (C-X-C motif) receptor 4	decreased bone marrow cell number
Binary	2	60971364	63389576	2418.21	61250149	61253862	3714	CXCR4	chemokine (C-X-C motif) receptor 4	decreased CD4-positive, alpha beta T cell number
Binary	2	60971364	63389576	2418.21	61250149	61253862	3714	CXCR4	chemokine (C-X-C motif) receptor 4	decreased double-positive T cell number
Binary	2	60971364	63389576	2418.21	61250149	61253862	3714	CXCR4	chemokine (C-X-C motif) receptor 4	decreased immature B cell number
Binary	2	60971364	63389576	2418.21	61250149	61253862	3714	CXCR4	chemokine (C-X-C motif) receptor 4	decreased immunoglobulin level
Binary	2	60971364	63389576	2418.21	61250149	61253862	3714	CXCR4	chemokine (C-X-C motif) receptor 4	decreased leukocyte cell number
Binary	2	60971364	63389576	2418.21	61250149	61253862	3714	CXCR4	chemokine (C-X-C motif) receptor 4	decreased mature B cell number
Binary	2	60971364	63389576	2418.21	61250149	61253862	3714	CXCR4	chemokine (C-X-C motif) receptor 4	decreased NK cell number
Binary	2	60971364	63389576	2418.21	61250149	61253862	3714	CXCR4	chemokine (C-X-C motif) receptor 4	decreased plasma cell number
Binary	2	60971364	63389576	2418.21	61250149	61253862	3714	CXCR4	chemokine (C-X-C motif) receptor 4	decreased pro-B cell number
Binary	2	60971364	63389576	2418.21	61250149	61253862	3714	CXCR4	chemokine (C-X-C motif) receptor 4	decreased spleen weight
Binary	2	60971364	63389576	2418.21	61250149	61253862	3714	CXCR4	chemokine (C-X-C motif) receptor 4	decreased susceptibility to Retroviridae infection
Binary	2	60971364	63389576	2418.21	61250149	61253862	3714	CXCR4	chemokine (C-X-C motif) receptor 4	decreased T cell number
Binary	2	60971364	63389576	2418.21	61250149	61253862	3714	CXCR4	chemokine (C-X-C motif) receptor 4	decreased thymocyte number
Binary	2	60971364	63389576	2418.21	61250149	61253862	3714	CXCR4	chemokine (C-X-C motif) receptor 4	increased CD8-positive, alpha-beta T cell number
Binary	2	60971364	63389576	2418.21	61250149	61253862	3714	CXCR4	chemokine (C-X-C motif) receptor 4	increased IgG level
Binary	2	60971364	63389576	2418.21	61250149	61253862	3714	CXCR4	chemokine (C-X-C motif) receptor 4	increased IgM level
Binary	2	60971364	63389576	2418.21	61250149	61253862	3714	CXCR4	chemokine (C-X-C motif) receptor 4	increased immunoglobulin level
Binary	2	60971364	63389576	2418.21	61250149	61253862	3714	CXCR4	chemokine (C-X-C motif) receptor 4	increased lymphocyte cell number
Binary	2	60971364	63389576	2418.21	61250149	61253862	3714	CXCR4	chemokine (C-X-C motif) receptor 4	increased mature B cell number
Binary	2	60971364	63389576	2418.21	61250149	61253862	3714	CXCR4	chemokine (C-X-C motif) receptor 4	increased monocyte cell number
Binary	2	60971364	63389576	2418.21	61250149	61253862	3714	CXCR4	chemokine (C-X-C motif) receptor 4	increased neutrophil cell number
Binary	2	60971364	63389576	2418.21	61250149	61253862	3714	CXCR4	chemokine (C-X-C motif) receptor 4	increased NK cell number
Binary	2	60971364	63389576	2418.21	61250149	61253862	3714	CXCR4	chemokine (C-X-C motif) receptor 4	increased susceptibility to Retroviridae infection induced morbidity/mortality
Binary	2	60971364	63389576	2418.21	62783150	63181426	398277	MGAT5	mannoside acetylglucosaminyltransferase 5	abnormal inflammatory response
Binary	2	60971364	63389576	2418.21	62783150	63181426	398277	MGAT5	mannoside acetylglucosaminyltransferase 5	abnormal leukocyte physiology
Binary	2	60971364	63389576	2418.21	62783150	63181426	398277	MGAT5	mannoside acetylglucosaminyltransferase 5	abnormal T cell physiology
Binary	2	60971364	63389576	2418.21	62783150	63181426	398277	MGAT5	mannoside acetylglucosaminyltransferase 5	decreased interleukin-2 secretion
Binary	2	60971364	63389576	2418.21	62783150	63181426	398277	MGAT5	mannoside acetylglucosaminyltransferase 5	decreased interleukin-4 secretion
Binary	2	60971364	63389576	2418.21	62783150	63181426	398277	MGAT5	mannoside acetylglucosaminyltransferase 5	increased interleukin-10 secretion
Binary	2	60971364	63389576	2418.21	62783150	63181426	398277	MGAT5	mannoside acetylglucosaminyltransferase 5	increased tumor necrosis factor secretion
Quantitative	7	11979738	12261707	281.969	12144008	12397316	253309	CACNA1A	calcium channel, voltage-dependent, P/Q type, alpha 1A subunit	decreased bone marrow cell number
Quantitative	7	11979738	12261707	281.969	12144008	12397316	253309	CACNA1A	calcium channel, voltage-dependent, P/Q type, alpha 1A subunit	thymus atrophy
Quantitative	20	69696705	71850045	2153.34	71145303	71162377	17075	TERT	telomerase reverse transcriptase	decreased spleen weight
Quantitative	20	69696705	71850045	2153.34	71145303	71162377	17075	TERT	telomerase reverse transcriptase	enhanced wound healing
Quantitative	20	69696705	71850045	2153.34	71145303	71162377	17075	TERT	telomerase reverse transcriptase	skin hyperplasia
Quantitative	20	69696705	71850045	2153.34	71607337	71645487	38151	SLC9A3	solute carrier family 9 (sodium/hydrogen exchanger), member 3	increased lymphocyte cell number
Quantitative	20	69696705	71850045	2153.34	71700941	71766988	66048	AHRR	aryl-hydrocarbon receptor repressor	decreased leukocyte cell number
Quantitative	20	69696705	71850045	2153.34	71700941	71766988	66048	AHRR	aryl-hydrocarbon receptor repressor	decreased lymphocyte cell number
Quantitative	20	69696705	71850045	2153.34	71700941	71766988	66048	AHRR	aryl-hydrocarbon receptor repressor	decreased spleen weight
Quantitative	20	69696705	71850045	2153.34	71700941	71766988	66048	AHRR	aryl-hydrocarbon receptor repressor	decreased thymus weight
Quantitative	20	69696705	71850045	2153.34	71700941	71766988	66048	AHRR	aryl-hydrocarbon receptor repressor	increased neutrophil cell number
Quantitative	20	69696705	71850045	2153.34	71700941	71766988	66048	AHRR	aryl-hydrocarbon receptor repressor	small thymus
